# Supplementary material for: Shell density of planktonic foraminifera and pteropod species Limacina helicina in the Barents Sea: Relation to ontogeny and water chemistry
Source: PLoS One. 2021 Apr 28;16(4):e0249178. doi: 10.1371/journal.pone.0249178 (PMC8081242; doi:10.1371/journal.pone.0249178)
Supplement: S1 File — (XLSX) [file pone.0249178.s004.xlsx]

## Sheet: Table S1
S1 Table. Plankton tow sampling depth for planktonic foraminifera, ambient seawater characteristics and calcite volume at the crater area in June 2016
Station Number	Position		Depth (m)	Total sample number	N. pachyderma	T. quinqueloba	Temperature (°C)	Salinity (PSS-78)	[CO32-] (µmol/kg)	ΩCa	N. pachyderma mean calcite volume (mm^3)	Stdev	T. quinqueloba mean calcite volume (mm^3)	Stdev
1102	74.92°N	27.84°E	0-50	14	6	8					0.001005	0.000558414	0.000539125	0.000240154
			4				6.66	35	167.9	4
			23				5.4	35	165.8	3.94
			49				4.6	35	151.2	3.57
			50-100	20	7	13					0.001555	0.000926765	0.00113785	0.000303625
			49				4.6	35	151.2	3.57
			75				4.17	35
			100				3.68	35.01	111.3	2.63
			100-150	25	13	12					0.00159569	0.000535364	0.000972333	0.000442806
			100				3.68	35.01	111.3	2.63
			125				3.5	35.01	-	-
			150				3.37	35.01	-	-
			150-200	17	11	6					0.00110864	0.000744294	0.00101775	0.000493318
			150				3.37	35.01	-	-
			175				3.36	35.01	-	-
			200				3.28	35.01	111.4	2.56
			200-300	22	12	10					0.001625	0.000635493	0.0010974	0.000535498
			200				3.28	35	111.4	2.56
			250				3.02	35	110.1	2.5
			300				2.5	35	104.8	2.36
1108	74.92°N	27.77°E	0-50	23	9	14					0.000623222	0.000389205	0.000489462	0.000155056
			4				6.86	35	161.2	3.84
			25				5.1	35	162.1	3.85
			50				4.5	35	144.3	3.41
			50-100	19	6	13					0.00170183	0.000571868	0.000823077	0.000436953
			50				4.5	35	144.3	3.41
			75				4.03	35	-	-
			100				3.72	35	112.2	2.63
			100-150	26	14	12					0.00147257	0.000812151	0.00105758	0.000267765
			100				3.72	35	112.2	2.63
			125				3.54	35	-	-
			150				3.45	35	112.6	2.61
			150-200	17	14	3					0.00141507	0.000684053	0.000511	0.000229678
			150				3.45	35	112.6	2.61
			175				3.38	35	-	-
			200				3.18	35	109.1	2.5
			200-300	17	14	3					0.00130043	0.000499597	0.00071	0.000237569
			200				3.18	35	109.1	2.5
			250				2.94	35	107.4	2.44
			300				2.69	35	-	-
1110	74.91°N	27.69°E	0-50	6	4	2					0.001529	0.000891	0.0009625	0.000683772
			4				6.8	35	165.5	3.94
			25				5.42	35	167.1	3.97
			50				4.51	35	145.9	3.45
			50-100	3	0	3					-	-	0.000741667	0.000493061
			50				4.51	35	145.9	3.45
			75				4.14	35	-	-
			100				3.7	35	113.3	2.65
			100-150	4	4	0					0.001766	0.00031	-	-
			100				3.7	35	113.3	2.65
			125				3.55	35	-	-
			150				3.4	35	108.3	2.51
			150-200	4	0	4					-	-	0.00136525	0.000263089
			150				3.4	35	108.3	2.51
			175				3.31	35	-	-
			200				3.27	35	109.9	2.52
			200-300	18	6	12					0.001451	0.000358	0.000904167	0.000295002
			200				3.27	35	109.9	2.52
			251				3.02	35	108.4	2.46
			300				2.73	35	105.7	2.38

## Sheet: Table S2
S2 Table. CT Number and shell thickness of Neogloboquadrina pachyderma, Turborotalita quinqueloba and Limacina helicina at each depth interval
Species	Depth interval	Number of shells	Variable	Mean	Median	Maximum	Minimum	Std
			CT Number
N. pachyderma	0-50	15		684.402	678.4	857.408	592.319	69.807
	50-100	13		739.326	749.1	839.787	607.745	72.1338
	100-150	28		761.847	796.4	845.241	626.201	68.4872
	150-200	25		762.484	780.7	838.382	650.892	60.6215
	200-300	29		812.901	830.1	853.726	677.866	43.0535
			Mean thickness (microns)
	0-50	15		2.5394	2.32	5.28481	1.93907	0.833226
	50-100	13		3.32222	3.56	5.01408	1.9206	0.915851
	100-150	28		3.55531	3.79	4.97416	1.87301	0.982238
	150-200	25		3.57407	3.68	5.16979	2.25824	1.06392
	200-300	29		4.28907	4.38	5.26779	2.38475	0.654589
			CT Number
T. quinqueloba	0-50	28		632.341	614.6	826.278	538.718	76.1786
	50-100	27		733.661	746.6	837.525	484.491	81.9239
	100-150	24		783.441	787.6	848.345	646.825	47.5071
	150-200	13		793.3	813.9	844.032	601.66	63.4
	200-300	24		766.239	796	846.432	571.999	63.7219
			Mean thickness (microns)
	0-50	28		2.02	1.92	3.25411	1.52042	0.467
	50-100	27		2.79866	2.85	3.8616	1.27193	0.64855
	100-150	24		3.26961	3.38	4.15853	2.17524	0.530056
	150-200	13		3.46	3.27	4.49339	1.93917	0.676
	200-300	24		3.11232	3.23	4.2037	1.70201	0.751618
			CT Number
L. helicina	0-50	6		669.578	655.1	751.121	637.085	42.7348
	50-100	5		743.111	719.8	819.736	688.26	53.9988
	100-150	4		759.647	759.5	799.261	720.231	37.8813
	150-200	5		807.785	834	868.426	681.789	85.1889
	200-300	5		819.117	815.9	886.261	745.369	51.4103
			Mean thickness (microns)
	0-50	6		2.22	2.18	2.75379	1.984	0.27968
	50-100	5		2.56	2.6	2.74952	2.31044	0.176463
	100-150	4		2.81	2.92	3.03009	2.35751	0.316784
	150-200	5		2.48	2.54	2.89963	1.61179	0.554066
	200-300	5		2.82	2.93	3.29575	2.32763	0.365665

## Sheet: Table S3
S3 Table. Plankton tow sampling depth for Limacina helicina, ambient seawater characteristics and calcite volume
Station Number	Location	Position		Month	Year	Depth (m)	Sample number	Temperature (°C)	Salinity (PSS-78)	[CO32-] (µmol/kg)	ΩAr	Mean CT number	Mean shell carbonate volume (mm3)	Stdev (vol)
1108	Crater Area	74.92°N	27.77°E	June	2016	0-50	6					669.578	0.00126	0.000473
						4		6.86	35	161.2	2.43
						25		5.1	35	162.1	2.43
						50		4.5	35	144.3	2.15
						50-100	5					743.111	0.003936	0.001132
						50		4.5	35	144.3	2.15
						75		4.03	35	-	-
						100		3.72	35	112.2	1.66
						100-150	4					759.647	0.002299	0.001589
						100		3.72	35	112.2	1.66
						125		3.54	35	-	-
						150		3.45	35	112.6	1.65
						150-200	5					807.785	0.005068	0.007247
						150		3.45	35	112.6	1.65
						175		3.38	35	-	-
						200		3.18	35	109.1	1.58
						200-300	5					819.117	0.007823	0.007151
						200		3.18	35	109.1	1.58
						250		2.94	35	107.4	1.54
						300		2.69	35	-	-

## Sheet: Table S4-10
S4 Table. Linear regression analysis of Neogloboquadrina pachyderma shell properties and environment									S5 Table . Linear regression analysis of Turborotalita quinqueloba shell properties and environment
	Intercept	Slope	Std Error	t-value	p-value	r²				Intercept	Slope	Std Error	t-value	p-value	r²
Water Depth									Water Depth
Thickness (mm)	31.89	40623.96	6953.66	5.842	4.73e-08 ***	0.23			Thickness (mm)	16.61	47598.03	10873.64	4.377	2.87e-05 ***	0.16
CT Number	-277.6388	0.5958	0.0960	6.207	8.48e-09 ***	0.25			CT Number	-159.47105	0.42272	0.08978	4.709	7.73e-06 ***	0.18
Weight	101.057	10.469	5.283	1.981	0.0526	0.07			Weight (ug)	68.489	30.777	9.984	3.083	0.00337 **	0.16
Area Density (weight/area)	20.288	12.377	3.387	3.654	0.000586 ***	0.20			Area Density (weight/area)	-7.849	17.339	2.936	5.905	3.28e-07 ***	0.42
Shell Diameter (mm)	244.95	-266.97	209.59	-1.274	0.205	0.01			Shell Diameter (mm)	173.38	-91.74	288.00	-0.319	0.75072	0.001
[CO32-]									[CO32-]
Water Depth	149.75215	-0.16540	0.01152	-14.36	<2e-16 ***	0.64			Water Depth	151.48342	-0.17051	0.01211	-14.07	<2e-16 ***	0.66
Thickness (mm)	148.756	-7894.015	1464.999	-5.388	3.73e-07 ***	0.19			Thickness (mm)	163.437	-13264.650	2125.157	-6.242	9.53e-09 ***	0.27
CT Number	207.96143	-0.11455	0.02033	-5.635	1.23e-07 ***	0.21			CT Number	210.67088	-0.11532	0.01748	-6.596	1.8e-09 ***	0.30
Weight	141.342	-3.567	1.264	-2.821	0.00669 **	0.13			Weight	150.939	-8.697	2.227	-3.905	0.000288 ***	0.24
Area Density (weight/area)	158.3916	-3.1361	0.8334	-3.763	0.000415 ***	0.21			Area Density (weight/area)	166.5867	-4.2012	0.6679	-6.29	8.35e-08 ***	0.45
Shell Diameter (mm)	123.28	-13.42	43.69	-0.307	0.759	0.0008			Shell Diameter (mm)	128.03	-12.30	60.66	-0.203	0.84	0.0004
Temperature									Temperature
[CO32-]	1.02181	0.03871	0.00094	41.179	< 2e-16 ***	0.94			[CO32-]	-1.0844485	0.0390890	0.0009212	42.433	< 2e-16 ***	0.95
Water Depth	4.9841136	0.0075659	0.0003129	-24.18	<2e-16 ***	0.83			Water Depth	4.9928930	-0.0076829	0.0003485	-22.05	<2e-16 ***	0.82
Thickness (mm)	4.885	-346.472	57.138	-6.064	1.67e-08 ***	0.24			Thickness (mm)	5.3194	-523.8056	85.9964	-6.091	1.91e-08 ***	0.26
CT Number	7.5427074	-0.0051044	0.0007866	-6.489	2.17e-09 ***	0.26			CT Number	7.1995326	-0.0045741	0.0007067	-6.472	3.24e-09 ***	0.29
Weight	4.4844	-0.1449	0.0488	-2.969	0.00444 **	0.14			Weight	4.84843	-0.36323	0.08835	-4.111	0.00015 ***	0.26
Area Density (weight/area)	5.15888	-0.12553	0.03213	-3.907	0.000262 ***	0.22			Area Density (weight/area)	5.46431	-0.17102	0.02655	-6.442	4.85e-08 ***	0.46
Shell Diameter (mm)	3.63091	-0.03027	1.74916	-0.017	0.986	2.56e-06			Shell Diameter (mm)	3.9936	-0.8158	2.4378	-0.335	0.739	0.001
Shell Diameter									Shell Diameter
Weight (ug)	0.193062	0.013871	0.001779	7.796	2.11e-10 ***	0.53			Weight (ug)	0.174465	0.016100	0.003238	4.972	8.51e-06 ***	0.34
Thickness (mm)	0.19870	12.41308	3.26641	3.80	0.000231 ***	0.11			Thickness (mm)	0.18854	10.54631	3.89189	2.71	0.00788 **	0.07
CT Number	1.317e-01	1.462e-04	4.656e-05	3.139	0.002144 **	0.08			CT Number	1.611e-01	7.795e-05	3.277e-05	2.379	0.0192 *	0.05
Shell Thickness									Shell Thickness
CT Number	-6.3049763	0.0129776	0.0005812	22.33	<2e-16***	0.83			CT Number	-2.690e-03	7.517e-06	0.0003275	22.59	<2e-16***	0.81
Shell Volume									Shell Volume
CT Number	-3.296e-03	6.099e-06	6.437e-07	9.475	3.77e-16 ***	0.43			CT Number	-1.245e-03	2.857e-06	3.529e-07	8.096	1.14e-12 ***	0.39
S6 Table. Linear regression analysis of Limacina helicina shell properties and environment									S7 Table. Percentage of Neogloboquadrina pachyderma and Turborotalita quinqueloba shells containing cytoplasm
	Intercept	Slope	Std Error	t-value	p-value	r²					Depth (m)	Cytoplasm-bearing (%)
Water Depth									Neogloboquadrina pachyerma
Thickness (mm)	-71.84	89179.69	40778.87	2.187	0.0392 *	0.17					0-50	100
CT Number	-479.2104	0.8393	0.1767	4.749	8.71e-05 ***	0.50					50-100	100
Shell Diameter (mm)	71.58566	0.07979	0.02411	3.309	0.00114*	0.06					100-150	92.3
											150-200	75
[CO32-]											200-300	78.6
Water Depth	159.51953	-0.21074	0.02492	-8.456	1.64e-08 ***	0.76			Turborotalita quinqueloba
Thickness (mm)	190.32	-24923.71	9534.07	-2.614	0.0155 *	0.23					0-50	93.3
CT Number	286.69494	-0.21148	0.04107	-5.149	3.23e-05 ***	0.54					50-100	93.3
Shell Diameter (mm)	137.06	-23.44	20.05	-1.169	0.254	0.06					100-150	80
											150-200	14.3
ΩAr											200-300	23.5
Water Depth	2.4261902	-0.0035076	0.0004552	-7.706	8.11e-08 ***	0.72
Thickness (mm)	2.9550	-421.173	163.0164	-2.584	0.0166 *	0.22
CT Number	4.6073285	-0.0036050	0.0007007	-5.145	3.26e-05 ***	0.54
Shell Diameter (mm)	2.0598	-0.4071	0.3414	-1.192	0.245	0.06
Temperature
[CO32-]	-0.740755	0.036202	0.001193	30.357	< 2e-16 ***	0.98
Water Depth	5.1227874	-0.0081974	0.0007118	-11.52	4.99e-11 ***	0.85
Thickness (mm)	6.2055	-924.3052	348.1919	-2.655	0.0142 *	0.23
CT Number	9.791047	-0.007858	0.001481	-5.306	2.19e-05 ***	0.55
Shell Diameter (mm)	4.2961	-1.0179	0.7258	-1.402	0.174	0.08
Shell Diameter (mm)
Thickness (mm)	-0.3999	330.3622	85.4244	3.867	0.000782 ***	0.40
# of whorls	-0.08483	0.25744	0.01446	17.797	3.81e-14 ***	0.94
Exterior shell thickness	-0.300739	0.036920	0.006809	5.423	7.06e-05 ***	0.66
CT Number	0.0691292	0.0004955	0.0006002	0.826	0.417	0.03
Thickness
CT Number	6.891e-04	2.465e-06	1.037e-06	2.378	0.0261 *	0.20
Shell Volume
CT Number	-9.071e-03	1.732e-05	1.282e-05	1.351	0.190	0.03
S8 Table. Neogloboquadrina pachyderma significance test (p-value) in CT number between depth intervals									S9 Table. Turborotalita quinqueloba significance test (p-value) in CT number between depth intervals
Depth interval (m)		0-50	50-100	100-150	150-200	200-300			Depth interval (m)		0-50	50-100	100-150	150-200	200-300
0-50		—	0.1467	0.001747*	0.005146*	1.339e-06***			0-50		—	0.0005787**	1.963e-07***	9.361e-06***	1.155e-06***
50-100		0.1467	—	0.06737	0.3294	5.972e-05***			50-100		0.0005787**	—	0.01314*	0.003045*	0.02115*
100-150		0.001747*	0.06737	—	0.5893	0.003188*			100-150		1.963e-07***	0.01314*	—	0.2239	0.9447
150-200		0.005146*	0.3294	0.5893	—	0.0002106**			150-200		9.361e-06***	0.003045*	0.2239	—	0.1499
200-300		1.339e-06***	5.972e-05***	0.003188*	0.0002106**	—			200-300		1.155e-06***	0.02115*	0.9447	0.1499	—
S10 Table. Limacina helicina significance test (p-value) in CT number between depth intervals
Depth interval (m)		0-50	50-100	100-150	150-200	200-300
0-50		—	0.0303*	0.0381*	0.008658**	0.008658**
50-100		0.0303*	—	0.4127	0.1508	0.09524
100-150		0.0381*	0.4127	—	0.1905	0.06349
150-200		0.008658**	0.1508	0.1905	—	0.8413
200-300		0.008658**	0.09524	0.06349	0.8413	—
Significance codes: P ≤ 0.05 (*) P ≤ 0.01 (**) P ≤ 0.001 (***)

## Sheet: S1 Dataset
		Standard					Foraminifera
Sample#	Species	Lower limit pixel value	White value	mean pixel value	Volume mm3	CT Number	NBS Type	Resolution	Mean pxl value	Volume (mm3)	Surface area (mm2)	mean thickness (mm)	maximum diameter (mm)	minimum diameter (mm)	Mean Ctnumber
1123 p115	N. pachyderma	15000	21	49368.7	0.000379	1000	15	0.964	34536.9	0.004732	0.804684	0.00588057	0.321798	0.257865	699.571
1123 p116	N. pachyderma	15000	21	48861.8	0.00038	1000	15	0.964	27945.1	0.002012	0.468206	0.00429725	0.258513	0.19357	571.921
1123 p117	N. pachyderma	15000	21	48990.3	0.000382	1000	15	0.964	30552.7	0.001255	0.282044	0.00444966	0.203182	0.17198	623.648
1123 p118	N. pachyderma	15000	21	48990.3	0.000382	1000	15	0.964							Filled with sediment
1123 p119	N. pachyderma	15000	21	48447	0.000746	1000	19	0.964	35713.2	0.001937	0.333141	0.00581435	0.23878	0.172451	737.16
1123 p119 (2)	N. pachyderma	15000	22	47395.4	0.00025	1000	20	0.964		0.004688	0.414251	0.0113168	0.247308	0.214572	Filled with sediment
1123 p120 (2)	N. pachyderma	15000	22	47395.4	0.00025	1000	20	0.964		0.001997	0.498174	0.00400864	0.224585	0.186932	Filled with sediment
1123 p121 (2)	N. pachyderma	15000	21	48467.3	0.000255	1000	20	0.964	26064.1	0.000859	0.347327	0.00247317	0.20615	0.160373	537.767
1123 p122	N. pachyderma	15000	21.5	48967.5	0.000252	1000	20	0.964	40829.1	0.001649	0.381901	0.00431787	0.247115	0.183489	833.8
1123 q116	T. quinqueloba	15000	22	48257.8	0.00025	1000	20	0.964	37266.6	0.000802	0.270127	0.00296897	0.202125	0.154362	772.24
1123 q124		15000	21	49788.8	0.000255	1000	20	0.964	25156.3	0.00076	0.279592	0.00271825	0.217503	0.14416	505.26
1219 p136	N. pachyderma	15000	21	49176.9	0.000255	1000	20	0.964	41623.9	0.001546	0.29927	0.0051659	0.230892	0.176984	846.412
1219 p137	N. pachyderma	15000	21	49176.9	0.000255	1000	20	0.964	37588.6	0.00141	0.328523	0.00429194	0.21254	0.182313	764.355
1219 p138	N. pachyderma	15000	21	49066.9	0.000257	1000	20	0.964	32704.7	0.00189	0.462508	0.00408642	0.272053	0.18417	666.533
1219 p139	N. pachyderma	15000	21	49066.9	0.000257	1000	20	0.964	33731.5	0.001638	0.352139	0.00465157	0.253222	0.185608	687.459
1219 p140	N. pachyderma	15000	21	49591.8	0.000256	1000	20	0.964	36118.9	0.002079	0.416604	0.00499035	0.238799	0.192665	728.324
1219 p141	N. pachyderma	15000	21	49591.8	0.000256	1000	20	0.964	38859.8	0.001573	0.314651	0.00499919	0.220058	0.174895	783.593
1219 q137 (2)	T. quinqueloba	15000	21	49943.6	0.000253	1000	20	0.964	39934.2	0.001489	0.373569	0.00398588	0.246368	0.16945	799.586
1219 q138 (2)	T. quinqueloba	15000	21	49943.6	0.000253	1000	20	0.964	42040.9	0.001173	0.280785	0.00417757	0.22498	0.161407	841.768
1219 q139	T. quinqueloba	15000	21	49883.3	0.000253	1000	20	0.964	40072.6	0.000701	0.17685	0.00396381	0.174089	0.146376	803.327
1219 q140	T. quinqueloba	15000	21	49883.3	0.000253	1000	20	0.964	33522.3	0.000518	0.155879	0.00332309	0.171541	0.128149	672.014
1219 q141	T. quinqueloba	15000	21	49696.2	0.000254	1000	20	0.964	38715.5	0.001033	0.269727	0.0038298	0.209225	0.164985	779.043
1219 q142	T. quinqueloba	15000	21	49696.2	0.000254	1000	20	0.964	40603.4	0.000862	0.240642	0.00358208	0.201002	0.146006	817.032
1219 q145	T. quinqueloba	15000	21	49346.3	0.000256	1000	20	0.964	39035.1	0.002908	0.652516	0.0044566	0.216925	0.323003	791.044
1219 q146	T. quinqueloba	15000	21	49346.3	0.000256	1000	20	0.964	33558.6	0.000818	0.216343	0.00378103	0.151943	0.197074	680.063
1219 q151	T. quinqueloba	15000	21	49381.3	0.000257	1000	20	0.964	38194.9	0.001343	0.369771	0.00363198	0.240322	0.172135	773.469
1219 q152	T. quinqueloba	15000	21	49381.3	0.000257	1000	20	0.964	27381.3	0.000762	0.286694	0.00265789	0.20917	0.161721	554.487
1219 q153	T. quinqueloba	15000	21	49223.7	0.000258	1000	20	0.964	39448.5	0.000941	0.251525	0.00374118	0.203253	0.154951	801.413
1219 q154	T. quinqueloba	15000	21	49223.7	0.000258	1000	20	0.964	32378.9	0.000472	0.14915	0.0031646	0.163134	0.128832	657.791
1219 q155	T. quinqueloba	15000	21.5	49340.9	0.000252	1000	20	0.964	41564.3	0.002261	0.505237	0.00447513	0.209212	0.268626	842.39
1219 q156	T. quinqueloba	15000	21.5	49340.9	0.000252	1000	20	0.964	37762.2	0.00066	0.197157	0.00334759	0.188109	0.134929	765.333
1219 q159	T. quinqueloba	15000	21	49839.4	0.000253	1000	20	0.964	35988.3	0.001259	0.326294	0.00385848	0.21754	0.17181	722.085
1219 q160	T. quinqueloba	15000	21	49839.4	0.000253	1000	20	0.964	38006	0.001159	0.306911	0.00377634	0.219255	0.169412	762.569

## Sheet: S2 Dataset
			Standard					Pteropod
sample.no	Lower limit pixel value	White value	mean pixel value	Volume mm3	CT Number	NBS Type	Resolution	Mean pxl value	Volume mm3	Surface area	mean thickness	maximum diameter	minimum diameter	Normalized density	Mean Ctnumber	Depth	Whorls	Notes
1108 100 pt1	14000	105	48282.2	0.000766	1000	19	0.833	34753.8	0.00304	1.13561	0.00267698	0.449895	0.398672	236.778	719.806	100	2.5
1108 100 pt2	14000	96	49324.2	0.000256	1000	20	0.829	35040.8	0.003976	1.61846	0.00245665	0.532381	0.436723	178.677	710.418	100	2.5
1108 100 pt3	14000	90	48994	0.000277	1000	20	0.829	33720.6	0.002761	1.00418	0.00274952	0.413277	0.347195	249.279	688.26	100	2
1108 150 pt4	14000	100	48327	0.000259	1000	20	0.829	35531.8	0.001396	0.496161	0.0028136	0.336461	0.26827	526.674	735.237	150	1.75
1108 150 pt5	14000	98	48670.2	0.000257	1000	20	0.829	38150.6	0.000614	0.202634	0.00303009	0.212153	0.168064	1276.64	783.86	150	1.25
1108 150 pt6	14000	94	48489	0.000261	1000	20	0.829	34923.3	0.004128	1.36291	0.00302882	0.473401	0.402114	174.475	720.231	150		Measurements could not be obtained
1108 50 pt7	14000	98	48760.3	0.000254	1000	20	0.833	31594.7	0.00177	0.892138	0.001984	0.410716	0.343284	366.079	647.96	50	2.25
1108 50 pt8	14000	96	48779.6	0.000264	1000	20	0.833	31188.6	0.000814	0.40584	0.00200572	0.298262	0.252144	785.477	639.378	50	1.5
1108 50 pt9	14000	98	48621.5	0.000258	1000	20	0.833	32397.7	0.00143	0.640733	0.00223182	0.370933	0.299852	465.961	666.325	50	1.75
1108 50 pt10	14000	98	48526.8	0.000257	1000	20	0.833	36449.5	0.000591	0.214613	0.00275379	0.226747	0.167461	1270.93	751.121	50	1.25		Depth to interval	50	0-50 m
1108 50 pt11	14000	98	48791.6	0.000257	1000	20	0.833	32963.7	0.00169	0.763006	0.00221492	0.393986	0.316943	399.764	675.602	50	2			100	50-100 m
1108 50 pt12	14000	123	48375.3	0.000264	1000	20	0.833	30819.2	0.001277	0.593105	0.00215308	0.354061	0.26355	498.892	637.085	50	1			150	100-150 m
1108 200 pt13	14000	157	48733.4	0.000264	1000	20	1.345	40072.8	0.016859	5.24847	0.00321218	0.894592	0.785004	48.7743	822.286	200	3.5			200	150-200 m
1108 200 pt14	14000	130	48252.7	0.000259	1000	20	1.095	40242.9	0.007314	2.52239	0.00289963	0.663431	0.553864	114.028	834.003	200	2.75			300	200-300 m
1108 200 pt15	14000	100	48191.8	0.000253	1000	20	0.833	41851	0.000848	0.334336	0.00253637	0.274522	0.209271	1024.09	868.426	200	1.5
1108 200 pt16	14000	102	48681.2	0.000254	1000	20	0.833	41229.2	0.00023	0.108457	0.00212066	0.167149	0.122433	3682.27	846.922	200	1
1108 200 pt17	14000	102	48681.2	0.000254	1000	20	0.833	33190.3	8.9e-05	0.055218	0.00161179	0.114694	0.0865578	7660.55	681.789	200	0.5
1108 300 pt18	14000	151	48764.2	0.000272	1000	20	1.345	36347.3	0.011705	3.97329	0.00294592	0.794236	0.659636	63.6795	745.369	300	3.25
1108 300 pt19	14000	128	48586.2	0.000263	1000	20	1.095	39640.4	0.009151	3.12613	0.00292727	0.735224	0.613351	89.1572	815.878	300	3.25
1108 300 pt20	14000	155	48162.7	0.000264	1000	20	0.833	38877.7	0.016997	5.15724	0.00329575	0.904464	0.75797	47.4917	807.216	300	3.5
1108 300 pt21	14000	100	48122.5	0.000253	1000	20	0.833	42649.1	0.000845	0.322145	0.00262304	0.258999	0.204749	1048.83	886.261	300	1.25
1108 300 pt22	14000	100	48122.5	0.000253	1000	20	0.833	40464.3	0.000417	0.179152	0.00232763	0.197598	0.155671	2016.45	840.86	300	1.25
1108 100 pt23	14000	130	48533.2	0.00026	1000	20	1.095	37726.7	0.00429	1.85679	0.00231044	0.558543	0.453787	181.198	777.338	100	2.5
1108 100 pt24	14000	130	48690.8	0.0026	1000	20	1.095	39913.6	0.005615	2.15573	0.00260468	0.602652	0.489784	145.99	819.736	100	2.75
1102 150 pt25	14000	100	48821.2	0.000256	1000	20	0.833	39020.9	0.003058	1.29713	0.00235751	0.46583	0.368003	261.367	799.261	150	2.25
L. helicina that have 2.5-3.5 whorls
Name	maximum diameter	Diameter (microns) max	Mean Ctnumber	Depth Interval	Whorls	Top 1	Top 2	Top 3	Top 4	Sum 1-4
1108 100 pt1	0.449895	449.895	719.806	100	2.5	4.8	5.9	6.5	6.2	23.4
1108 100 pt2	0.532381	532.381	710.418	100	2.5	4.7	5.1	5.7	4.8	20.3
1108 200 pt13	0.894592	894.592	822.286	200	3.5	7.14	6.4	7.6	7.3	28.44
1108 200 pt14	0.663431	663.431	834.003	200	2.75	6.5	6.9	6.7	7	27.1
1108 300 pt18	0.794236	794.236	745.369	300	3.25	6.3	5.9	6.2	6.2	24.6
1108 300 pt19	0.735224	735.224	815.878	300	3.25	6	6	6.8	5.4	24.2
1108 300 pt20	0.904464	904.464	807.216	300	3.5	7.3	6.3	8.2	7.3	29.1
1108 100 pt23	0.558543	558.543	777.338	100	2.5	6	5.1	5.6	4.6	21.3
1108 100 pt24	0.602652	602.652	819.736	100	2.75	6.7	5.3	6.8	5.1	23.9
L. helicina that have 1.5 to 2.25 whorls
1108 150 pt4	0.336461	336.461	735.237	150	1.75	6.3	3.9	5.7	5	20.9
1108 50 pt8	0.298262	298.262	639.378	50	1.5	5.2	4.7	4.9	4.6	19.4
1108 50 pt9	0.370933	370.933	666.325	50	1.75	5.1	4.5	4	3.9	17.5
1108 50 pt11	0.393986	393.986	675.602	50	2	6.7	4.5	4.5	4.3	20
1108 100 pt3	0.413277	413.277	688.26	100	2	5.1	5.5	4.9	5.1	20.6
1108 50 pt7	0.410716	410.716	647.96	50	2.25	4	3.9	4.6	3.4	15.9
1102 150 pt25	0.46583	465.83	799.261	150	2.25	5.1	5.2	6.2	4.9	21.4
										*Top =	Shell wall measurent done on the apex of the shell. Two measurements were done on each whorl, with the exception of whorl 0. For the location the measures see Fig S3
S2 Dataset. Raw X-ray microcomputed tomography (XMCT) data of Limacina helicina from plankton tows, including whorl count and shell apex thickness.

## Sheet: S3 Dataset
			Standard					Foraminifera
sample.no	Lower limit pixel value	White value	mean pixel value	Volume mm3	CT Number	NBS Type	Resolution	Mean pxl value	Volume mm3	Surface area	mean thickness	maximum diameter	minimum diameter	Average Foraminifera Weight	Area Density	Mean Ctnumber	Depth	Species
1102 50 q2	15000	21	47141	0.000423	1000	16	0.964	30191.8	0.000503	0.296989	0.00169367	0.240787	0.167802	1.7	5.72412	640.457	50	T. quinqueloba		Depth to interval	50	0-50 m
1102 50 q3	15000	22.6	46359.1	0.000425	1000	16	0.964	27209.8	0.000637	0.387634	0.0016433	0.236537	0.199328	1.26667	3.26769	586.935	50	T. quinqueloba			100	50-100 m
1102 50 q4	15000	22.6	46359.1	0.000425	1000	16	0.964	32588.4	0.000732	0.340689	0.00214859	0.245738	0.158788	1.36667	4.01148	702.956	50	T. quinqueloba			150	100-150 m
1102 50 q5	15000	21	48631.1	0.00043	1000	16	0.964	35309.5	0.000972	0.404463	0.00240319	0.251009	0.187065	2.4	5.93379	726.068	50	T. quinqueloba			200	150-200 m
1102 50 q6	15000	21	48631.1	0.00043	1000	16	0.964	40182.8	0.000546	0.167788	0.00325411	0.186053	0.130388	1.16667	6.95322	826.278	50	T. quinqueloba			300	200-300 m
1102 50 p3	15000	21	48459.3	0.000429	1000	16	0.964	30244.9	0.001048	0.506006	0.00207112	0.272023	0.186134	2.7	5.33591	624.13	50	N. pachyderma
1102 50 p4	15000	21	48459.3	0.000429	1000	16	0.964	36726.1	0.000969	0.374172	0.00258972	0.269614	0.167589	2.86667	7.66136	757.875	50	N. pachyderma
1102 100 p5	15000	21	48734.4	0.000425	1000	16	0.964	38298.3	0.002059	0.570656	0.00360813	0.294998	0.219491	6.13333	10.7479	785.858	100	N. pachyderma
1102 100 p6	15000	21	48734.4	0.000425	1000	16	0.964	38216	0.002451	0.658153	0.00372406	0.311952	0.256612	6.16667	9.36966	784.169	100	N. pachyderma
1102 100 p7	15000	21	48514.4	0.000429	1000	16	0.964	36342.1	0.001742	0.588172	0.00296172	0.293352	0.210417	8.63333	14.6782	749.099	100	N. pachyderma
1102 100 p8	15000	21	48514.4	0.000429	1000	16	0.964	35059.5	0.000572	0.209073	0.00273589	0.201022	0.109258	1.7	8.13113	722.662	100	N. pachyderma
1102 100 p9	15000	21	48490.6	0.000432	1000	16	0.964	39379.7	0.002734	0.608244	0.00449491	0.300651	0.242809	9.26667	15.2351	812.11	100	N. pachyderma
1102 100 p10	15000	21	48490.6	0.000432	1000	16	0.964	29469.9	0.000904	0.443922	0.00203639	0.273663	0.190499	2.56667	5.7818	607.745	100	N. pachyderma
1102 100 p11	15000	21	48490.6	0.000432	1000	16	0.964	32421.3	0.000423	0.179566	0.00235568	0.179747	0.118493	1.8	10.0242	668.61	100	N. pachyderma
1102 100 q7	15000	21	48467.4	0.000429	1000	16	0.964	38635	0.001672	0.448733	0.00372605	0.255029	0.190278	4.86667	10.8454	797.134	100	T. quinqueloba
1102 100 q8	15000	21	48467.4	0.000429	1000	16	0.964	38533	0.001368	0.394946	0.00346376	0.234728	0.174035			795.029	100	T. quinqueloba
1102 100 q9	15000	21	48467.4	0.000429	1000	16	0.964	34295	0.000911	0.319883	0.00284792	0.230633	0.161837	2.4	7.50274	707.589	100	T. quinqueloba
1102 100 q10	15000	22.2	48264.2	0.000432	1000	16	0.964	38430.5	0.001277	0.454757	0.00280809	0.247002	0.201043	3.73333	8.20951	796.253	100	T. quinqueloba
1102 100 q11	15000	22.2	48264.2	0.000432	1000	16	0.964	39968.1	0.001158	0.308344	0.00375555	0.21225	0.166801	3.4	11.0266	828.111	100	T. quinqueloba
1102 150 p12	15000	21	49762.4	0.000427	1000	16	0.964	39346.6	0.001488	0.431973	0.00344466	0.256968	0.187246	3.96667	9.18267	790.689	150	N. pachyderma
1102 150 p13	15000	21	49762.4	0.000427	1000	16	0.964	41316.6	0.001688	0.367862	0.00458868	0.243047	0.188811	4.26667	11.5986	830.277	150	N. pachyderma
1102 150 p14	15000	21	49762.4	0.000427	1000	16	0.964	39198.3	0.001202	0.283627	0.00423796	0.219313	0.157695	3.43333	12.1051	787.709	150	N. pachyderma
1102 150 p15	15000	21	49272.7	0.000433	1000	16	0.964	40436.4	0.001907	0.425282	0.00448408	0.250001	0.196852	5.36667	12.6191	820.665	150	N. pachyderma
1102 150 p16	15000	21	49272.7	0.000433	1000	16	0.964	32799.3	0.000901	0.354508	0.00254155	0.227725	0.144094	2.3	6.48786	665.669	150	N. pachyderma
1102 150 p17	15000	21	49272.7	0.000433	1000	16	0.964	30854.6	0.000768	0.358736	0.00214085	0.263943	0.142774	1.46667	4.08843	626.201	150	N. pachyderma
1102 150 p18	15000	21	49715.4	0.000429	1000	16	0.964	34841.3	0.001337	0.490459	0.00272602	0.282044	0.201053	2.9	5.91283	700.815	150	N. pachyderma
1102 150 p19	15000	21	48990.5	0.000434	1000	16	0.964	39888.9	0.002398	0.567408	0.00422624	0.288536	0.191251			814.217	150	N. pachyderma
1102 150 p20	15000	21	48990.5	0.000434	1000	16	0.964	40292.3	0.00227	0.509718	0.00445344	0.273735	0.188779	6.96667	13.6677	822.451	150	N. pachyderma
1102 150 q12	15000	21	48693.3	0.00043	1000	16	0.964	36142.4	0.000925	0.357283	0.00258898	0.238816	0.145036	3.76667	10.5425	742.246	150	T. quinqueloba
1102 150 q13	15000	21	48693.3	0.00043	1000	16	0.964	40494	0.001473	0.38041	0.00387214	0.245611	0.173344	3.8	9.98922	831.613	150	T. quinqueloba
1102 150 q14	15000	21	48693.3	0.00043	1000	16	0.964	41308.7	0.001297	0.350977	0.0036954	0.24042	0.157166	3.5	9.97216	848.345	150	T. quinqueloba
1102 150 q15	15000	21	48974.9	0.000431	1000	16	0.964	40860.4	0.0018	0.446164	0.00403439	0.270852	0.1738			834.313	150	T. quinqueloba
1102 150 q16	15000	21	48974.9	0.000431	1000	16	0.964	37971.8	0.000875	0.276186	0.00316815	0.21643	0.134722	2.36667	8.5691	775.332	150	T. quinqueloba
1102 150 q17	15000	21	48974.9	0.000431	1000	16	0.964	38531.8	0.001127	0.336478	0.0033494	0.224339	0.168961	4.13333	12.2841	786.766	150	T. quinqueloba
1102 150 q18	15000	21	48083.6	0.000418	1000	16	0.964	39403.5	0.001135	0.331823	0.0034205	0.24601	0.160628			819.479	150	T. quinqueloba
1102 150 q19	15000	21	48083.6	0.000418	1000	16	0.964	38738.4	0.000878	0.289141	0.00303658	0.20876	0.154251			805.647	150	T. quinqueloba
1102 150 q20	15000	21	48083.6	0.000418	1000	16	0.964	39581.1	0.000965	0.271471	0.00355471	0.208785	0.150397	2.23333	8.22678	823.173	150	T. quinqueloba
1102 150 p24	15000	21	48876.1	0.000432	1000	16	0.964	41300.5	0.002092	0.429683	0.00486871	0.254803	0.174919	5.7	13.2656	845.004	150	N. pachyderma
1102 150 p25	15000	21	48876.1	0.000432	1000	16	0.964	32883.8	0.001211	0.459372	0.00263621	0.277859	0.160464	3.73333	8.12704	672.799	150	N. pachyderma
1102 50 q21	15000	21	48618.8	0.000433	1000	16	0.964	26191.8	0.000244	0.160482	0.00152042	0.171516	0.121888	0.966667	6.02352	538.718	50	T. quinqueloba
1102 50 q22	15000	21	48618.8	0.000433	1000	16	0.964	28288.4	0.000366	0.120556	0.00303593	0.198271	0.132374	1.3	10.7834	581.841	50	T. quinqueloba
1102 50 q23	15000	21	48618.8	0.000433	1000	16	0.964	27462.4	0.000313	0.17497	0.00178888	0.177425	0.119975			564.851	50	T. quinqueloba
1102 150 p26redo	15000	21	49885.1	0.000438	1000	13	0.964	38522.1	0.001295	0.40501	0.00319745	0.208831	0.162925	3.3	8.14795	772.217	150	N. pachyderma
1102 100 q24redo	15000	21	48643.6	0.000437	1000	13	0.964	39100	0.001554	0.45334	0.00342789	0.264082	0.187996	4.26667	9.41163	803.806	100	T. quinqueloba
1102 100 q25	15000	21	48643.6	0.000437	1000	13	0.964	37929.2	0.001337	0.448408	0.00298166	0.251769	0.19171			779.737	100	T. quinqueloba
1102 200 p27	15000	21	48546.1	0.000437	1000	13	0.964	35499.1	0.000771	0.28359	0.00271871	0.174348	0.166796	2.43333	8.58046	731.245	200	N. pachyderma
1102 200 p28	15000	21	48546.1	0.000437	1000	13	0.964	40700.2	0.001521	0.334905	0.00454159	0.220603	0.171013	4.73333	14.1334	838.382	200	N. pachyderma
1102 200 p29	15000	21	48457.7	0.000438	1000	13	0.964	31911.8	0.000724	0.283478	0.00255399	0.23617	0.133493	2.8	9.87731	658.55	200	N. pachyderma
1102 200 p30	15000	21	48457.7	0.000438	1000	13	0.964	39650.1	0.00219	0.453654	0.00482747	0.285308	0.223584	5.8	12.7851	818.241	200	N. pachyderma
1102 200 p31	15000	21	48553.1	0.000437	1000	13	0.964	35167	0.000533	0.198489	0.00268529	0.190284	0.117236	1.7	8.56471	724.3	200	N. pachyderma
1102 200 p32	15000	21	48553.1	0.000437	1000	13	0.964	40536.6	0.002643	0.525583	0.0050287	0.29164	0.207719	7	13.3185	834.892	200	N. pachyderma
1102 200 p33	15000	21	48571.9	0.000437	1000	13	0.964	35856.3	0.001399	0.505631	0.00276684	0.276125	0.200618	4.06667	8.04276	738.211	200	N. pachyderma
1102 200 p34	15000	21	48571.9	0.000437	1000	13	0.964	34285.9	0.000547	0.20533	0.002664	0.206286	0.129588			705.879	200	N. pachyderma
1102 200 p35	15000	21	48169	0.000443	1000	13	0.964	35120.4	0.00086	0.324512	0.00265013	0.250035	0.154561	2.86667	8.83378	729.108	200	N. pachyderma
1102 200 p36	15000	21	48169	0.000443	1000	13	0.964	34197.5	0.000675	0.26766	0.00252186	0.22701	0.143623	2.6	9.71382	709.948	200	N. pachyderma
1102 200 q26	15000	21	48227.7	0.000443	1000	13	0.964	40705.7	0.001252	0.328741	0.00380847	0.238542	0.172975	3.3	10.0383	844.032	200	T. quinqueloba
1102 200 q27	15000	21	48227.7	0.000443	1000	13	0.964	38172.3	0.000695	0.213434	0.00325628	0.189052	0.137948	2.36667	11.0885	791.502	200	T. quinqueloba
1102 200 q28	15000	21	48265.7	0.000439	1000	13	0.964	37180	0.000583	0.189163	0.003082	0.188556	0.124841	2.23333	11.8064	770.319	200	T. quinqueloba
1102 200 q29	15000	21	48265.7	0.000439	1000	13	0.964	38854.3	0.000614	0.175664	0.00349531	0.178478	0.126493	2.7	15.3703	805.009	200	T. quinqueloba
1102 150 p37	15000	21	48108.1	0.000442	1000	13	0.964	38598.3	0.002187	0.439672	0.00497416	0.265907	0.199459	5.96667	13.5707	802.324	150	N. pachyderma
1102 200 p38	15000	21	48589.7	0.000385	1000	13	0.964	32956	0.000332	0.13954	0.00237925	0.169211	0.112346	2.1	15.0494	678.251	200	N. pachyderma
1102 200 q30	15000	21	48040.7	0.000444	1000	13	0.964	40068.1	0.001164	0.305556	0.00380945	0.241372	0.164304	3.3	10.8	834.045	200	T. quinqueloba
1102 200 q31	15000	21	48040.7	0.000444	1000	13	0.964	39533.8	0.000328	0.093573	0.00350528	0.138502	0.0995204	1.23333	13.1804	822.923	200	T. quinqueloba
1102 300 q32	15000	21	48032.5	0.000447	1000	13	0.964	38369.2	0.001473	0.376086	0.00391666	0.241904	0.176294	4.96667	13.2062	798.817	300	T. quinqueloba
1102 300 q33	15000	21	48032.5	0.000447	1000	13	0.964	38061.2	0.002145	0.536704	0.00399662	0.282887	0.21642			792.405	300	T. quinqueloba
1102 300 p46	15000	21	48949	0.00044	1000	13	0.964	41709	0.001023	0.233314	0.00438465	0.211327	0.142457	2.23333	9.57222	852.091	300	N. pachyderma
1102３００ｐ39	15000	21	49356	0.000436	1000	13	0.964	41348.6	0.002355	0.567453	0.00415012	0.296072	0.227107			837.762	300	N. pachyderma
1,102,300ｐ４０	15000	21	49356	0.000436	1000	13	0.964	42080.7	0.001747	0.401373	0.00435256	0.26467	0.212105	5.06667	12.6233	852.595	300	N. pachyderma
1102 300 p41	15000	21	49240.5	0.000439	1000	13	0.964	39734.2	0.001723	0.399332	0.00431471	0.258592	0.21211			806.941	300	N. pachyderma
1102 300 p42	15000	21	49240.5	0.000439	1000	13	0.964	41376	0.001892	0.405302	0.00466812	0.253321	0.198955	4.8	11.843	840.284	300	N. pachyderma
1102 300 p45	15000	21	48949	0.00044	1000	13	0.964	40737.5	0.001011	0.249189	0.00405716	0.204968	0.167147			832.244	300	N. pachyderma
1102 300 p43	15000	21	49541.5	0.000439	1000	13	0.964	40074	0.003092	0.612683	0.00504666	0.300079	0.247154	8.1	13.2205	808.898	300	N. pachyderma
1102 300 p44	15000	21	49541.5	0.000439	1000	13	0.964	39236.3	0.001744	0.378344	0.00460956	0.243813	0.191159	4.33333	11.4534	791.989	300	N. pachyderma
1102 300 p47	15000	21	48698.3	0.002276	1000	12	0.964	41575	0.000973	0.218445	0.00445421	0.190353	0.150924			853.726	300	N. pachyderma
1102 300 p48	15000	21	48698.3	0.002276	1000	12	0.964	41046.4	0.000956	0.21647	0.00441632	0.185003	0.14253	2.56667	11.8569	842.871	300	N. pachyderma
1102 300 q34	15000	21	47682.2	0.00227	1000	12	0.964	39570.7	0.001103	0.311496	0.00354098	0.226854	0.172371	3.53333	11.3431	829.884	300	T. quinqueloba
1102 300 q35	15000	21	47682.2	0.00227	1000	12	0.964	38285	0.000931	0.267306	0.0034829	0.202725	0.151682	3.36667	12.5948	802.92	300	T. quinqueloba
1102 300 q36	15000	21	47800.4	0.002265	1000	12	0.964	38050.9	0.001254	0.404984	0.00309642	0.261151	0.189463	1.93333	4.77385	796.037	300	T. quinqueloba
1102 300 q37	15000	21	47800.4	0.002265	1000	12	0.964	37988.8	0.000671	0.207654	0.00323134	0.179746	0.136469	1.83333	8.82879	794.738	300	T. quinqueloba
1102 300 q38	15000	21	48493.7	0.002276	1000	12	0.964	41046.6	0.001634	0.388705	0.0042037	0.23512	0.185852	4.33333	11.1481	846.432	300	T. quinqueloba
1102 300 q39	15000	21	48493.7	0.002276	1000	12	0.964	39279.6	0.000678	0.190588	0.00355741	0.191975	0.135279	2.36667	12.4177	809.994	300	T. quinqueloba
1102 300 q40	15000	21	48435.9	0.002269	1000	12	0.964	40760.5	0.000662	0.170585	0.00388076	0.173516	0.122603	2.26667	13.2876	841.535	300	T. quinqueloba
1102 300 q41	15000	21	48435.9	0.002269	1000	12	0.964	39940.6	0.000423	0.127749	0.00331118	0.148227	0.110916	1.63333	12.7855	824.607	300	T. quinqueloba
1102 300 p49	15000	21	48346	0.00227	1000	12	0.964	41237	0.001492	0.343434	0.00434436	0.250342	0.186558			852.956	300	N. pachyderma
1102 300 p50	15000	21	48346	0.00227	1000	12	0.964	38876.7	0.001492	0.397293	0.00375541	0.26457	0.200265	4.56667	11.4945	804.135	300	N. pachyderma
1102 100 q42	15000	21	48302.9	0.002278	1000	12	0.964	38464.4	0.001048	0.330628	0.00316973	0.218797	0.173073	2.9	8.77119	796.317	100	T. quinqueloba
1102 100 q43	15000	21	48302.9	0.002278	1000	12	0.964	40454.9	0.001026	0.29575	0.00346915	0.218522	0.157736			837.525	100	T. quinqueloba
1102 100 q44	15000	21	47861.3	0.002272	1000	12	0.964	36949	0.001122	0.365624	0.00306873	0.237389	0.20208	3.3	9.02567	772.002	100	T. quinqueloba
1102 100 q45	15000	21	47861.3	0.002272	1000	12	0.964	34629.8	0.000652	0.283691	0.00229828	0.217442	0.146337	1.5	5.28744	723.545	100	T. quinqueloba
1102 100 q46	15000	21	47642.4	0.00228	1000	12	0.964	37013	0.000978	0.329744	0.00296594	0.231106	0.164826	2.56667	7.78382	776.892	100	T. quinqueloba
1102 100 q47	15000	21	47642.4	0.00228	1000	12	0.964	34515.2	0.000689	0.265385	0.00259623	0.197523	0.14791	0.466667	1.75845	724.464	100	T. quinqueloba
1102 50 p51	15000	21	47733.3	0.002272	1000	15	0.964	40926.9	0.002032	0.384498	0.00528481	0.246478	0.200756	2.03333	5.28828	857.408	50	N. pachyderma
1102 50 p52	15000	21	47733.3	0.002272	1000	15	0.964	32547	0.000613	0.270606	0.00226529	0.220436	0.138658	1.76667	6.52856	681.851	50	N. pachyderma
1102 50 p53	15000	21	49574.9	0.000389	1000	15	0.964	34110.6	0.00095	0.395784	0.0024003	0.273199	0.167671	2.76667	6.99034	688.062	50	N. pachyderma
1102 50 p54	15000	21	49574.9	0.000389	1000	15	0.964	32746.9	0.000418	0.180464	0.00231625	0.188318	0.117141	0.833333	4.61773	660.554	50	N. pachyderma
1102 150 q48	15000	21	48794.6	0.000386	1000	15	0.964	40792.7	0.000567	0.163473	0.00346846	0.184493	0.126107	1.63333	9.99146	836.008	150	T. quinqueloba
1102 150 q49	15000	21	48794.6	0.000386	1000	15	0.964	39190.9	0.000387	0.132818	0.00291376	0.166114	0.102254	0.9	6.77619	803.181	150	T. quinqueloba
1102 150 q50	15000	21	48794.6	0.000386	1000	15	0.964	37034.9	0.000239	0.089094	0.00268256	0.133188	0.0930141	0.7	7.85687	758.996	150	T. quinqueloba
1108 50 p56	15000	21	49031.6	0.000386	1000	15	0.964	32806.8	0.000556	0.239358	0.00232288	0.215322	0.125334	2.66667	11.1409	669.095	50	N. pachyderma
1108 50 p57	15000	21	48743.5	0.000388	1000	15	0.964	35933.4	0.001598	0.472985	0.00337854	0.27062	0.193671	5.93333	12.5444	737.194	50	N. pachyderma
1108 50 p58	15000	21	48743.5	0.000388	1000	15	0.964	28871.7	0.000712	0.329865	0.00215846	0.245937	0.153189	2.23333	6.77045	592.319	50	N. pachyderma
1108 50 p59	15000	21	49172.6	0.000387	1000	15	0.964	29977.3	0.000655	0.337791	0.00193907	0.228616	0.156644	2.2	6.5129	609.634	50	N. pachyderma
1108 50 p60	15000	21	49172.6	0.000387	1000	15	0.964	31170	0.000454	0.224549	0.00202183	0.219877	0.123698	1.7	7.57073	633.89	50	N. pachyderma
1108 50 p61	15000	21	48686.2	0.00039	1000	15	0.964	33026.7	0.0004	0.182663	0.00218982	0.192736	0.122276	1.33333	7.29942	678.359	50	N. pachyderma
1108 50 p62	15000	21	48686.2	0.00039	1000	15	0.964	30751.1	0.000327	0.151929	0.00215232	0.178903	0.10323	1.23333	8.11783	631.618	50	N. pachyderma
1108 50 q51	15000	21	48771.7	0.000388	1000	15	0.964	30195	0.000621	0.345866	0.00179549	0.242988	0.157525	1.9	5.49346	619.109	50	T. quinqueloba
1108 50 q52	15000	21	48771.7	0.000388	1000	15	0.964	38328.6	0.000745	0.261125	0.00285304	0.218731	0.151666			785.878	50	T. quinqueloba
1108 50 q53	15000	21	48678.2	0.00039	1000	15	0.964	33294	0.000842	0.385307	0.00218527	0.250689	0.187504	2	5.19067	683.961	50	T. quinqueloba
1108 50 q54	15000	21	48678.2	0.00039	1000	15	0.964	32735.7	0.000551	0.263822	0.00208853	0.219489	0.14134	1.36667	5.18026	672.492	50	T. quinqueloba
1108 50 q55	15000	21	48393.8	0.000391	1000	15	0.964	28478.2	0.000455	0.250766	0.00181444	0.196429	0.142048	1.26667	5.05119	588.468	50	T. quinqueloba
1108 50 q56	15000	21	48393.8	0.000391	1000	15	0.964	29521.3	0.000499	0.260305	0.00191698	0.212396	0.136705	0.833333	3.20137	610.022	50	T. quinqueloba
1108 50 q57	15000	21	48578.8	0.00039	1000	15	0.964	31669	0.000545	0.274864	0.0019828	0.210437	0.144334	1.2	4.3658	651.91	50	T. quinqueloba
1108 50 q58	15000	21	48578.8	0.00039	1000	15	0.964	29166.6	0.000441	0.250878	0.00175783	0.194025	0.139963	1.53333	6.11187	600.398	50	T. quinqueloba
1108 50 q59	15000	21	48578.8	0.00039	1000	15	0.964	26551.5	0.000317	0.189683	0.00167121	0.175657	0.115577	1.03333	5.44769	546.566	50	T. quinqueloba
1108 50 q60	15000	21	48676.1	0.000389	1000	15	0.964	28381.2	0.000449	0.256591	0.00174987	0.200826	0.141376	1.4	5.45615	583.062	50	T. quinqueloba
1108 50 q61	15000	21	48676.1	0.000389	1000	15	0.964	27105.8	0.000366	0.222171	0.00164738	0.196831	0.131493	1.1	4.95114	556.861	50	T. quinqueloba
1108 50 q62	15000	21	48676.1	0.000389	1000	15	0.964	28777.4	0.000341	0.19287	0.00176803	0.174188	0.124934	1.1	5.70332	591.202	50	T. quinqueloba
1108 50 p63	15000	21	48279.7	0.000389	1000	15	0.964	31534.7	0.000564	0.248902	0.00226595	0.220097	0.152349	1.86667	7.4996	653.167	50	N. pachyderma
1108 50 p64	15000	21	48279.7	0.000389	1000	15	0.964	31143.7	0.000343	0.159477	0.00215078	0.181594	0.113641	1.7	10.6598	645.068	50	N. pachyderma
1108 50 q63	15000	21	48438.7	0.00039	1000	15	0.964	30121.8	0.00046	0.241855	0.00190197	0.186613	0.147756	0.3	1.24041	621.854	50	T. quinqueloba
1108 50 q64	15000	21	48438.7	0.00039	1000	15	0.964	34617.7	0.000352	0.148873	0.00236443	0.160887	0.112176	1.8	12.0908	714.67	50	T. quinqueloba
1108 100 p65	15000	21	48245.8	0.000392	1000	15	0.964	38613.7	0.001788	0.508205	0.00351827	0.266867	0.196872	4.6	9.05147	800.354	100	N. pachyderma
1108 100 p66	15000	21	48245.8	0.000392	1000	15	0.964	40516.2	0.001804	0.359787	0.00501408	0.242654	0.175075	3.66667	10.1912	839.787	100	N. pachyderma
1108 100 p67	15000	21	47670	0.000396	1000	15	0.964	35706	0.002405	0.606398	0.00396604	0.302515	0.234335	6.33333	10.4442	749.025	100	N. pachyderma
1108 100 p68	15000	21	47670	0.000396	1000	15	0.964	33315.8	0.001601	0.496964	0.00322156	0.274347	0.206365	4.4	8.85376	698.884	100	N. pachyderma
1108 100 p69	15000	21	48302.9	0.000393	1000	15	0.964	37233.3	0.001939	0.533929	0.00363157	0.280934	0.216114	3.03333	5.68115	770.829	100	N. pachyderma
1108 100 p70	15000	21	48302.9	0.000393	1000	15	0.964	28702.8	0.000674	0.334827	0.00201298	0.233215	0.153234	2.1	6.2719	594.225	100	N. pachyderma
1108 150 p71	15000	21	48951.7	0.000381	1000	15	0.964	39949.5	0.002538	0.609492	0.00416412	0.309356	0.233791			816.1	150	N. pachyderma
1108 150 p72	15000	21	48951.7	0.000381	1000	15	0.964	38795.2	0.001355	0.379268	0.00357267	0.232511	0.180256			792.52	150	N. pachyderma
1108 150 p73	15000	21	48780.5	0.000383	1000	15	0.964	38848.8	0.001615	0.494253	0.00326756	0.284209	0.195826			796.4	150	N. pachyderma
1108 150 p74	15000	21	48780.5	0.000383	1000	15	0.964	39075.6	0.001583	0.425861	0.00371718	0.272168	0.204426			801.05	150	N. pachyderma
1108 150 p75	15000	21	47918.2	0.000389	1000	15	0.964	39186.8	0.002413	0.494255	0.0048821	0.289854	0.218141			817.785	150	N. pachyderma
1108 150 p76	15000	21	47918.2	0.000389	1000	15	0.964	37450.6	0.002562	0.586487	0.00436838	0.312014	0.215164			781.553	150	N. pachyderma
1108 150 p77	15000	21	49771.2	0.000379	1000	15	0.964	37949	0.001593	0.526459	0.00302588	0.294179	0.21065			762.469	150	N. pachyderma
1108 150 p78	15000	21	49771.2	0.000379	1000	15	0.964	37411.6	0.000827	0.299902	0.00275757	0.244788	0.159231			751.672	150	N. pachyderma
1108 150 p79	15000	21	48647.8	0.000379	1000	15	0.964	41119.1	0.001542	0.350443	0.00440014	0.242427	0.187711			845.241	150	N. pachyderma
1108 150 p80	15000	21	48647.8	0.000379	1000	15	0.964	33465	0.000831	0.358854	0.0023157	0.250675	0.154384			687.904	150	N. pachyderma
1108 150 p81	15000	21	48647.8	0.000379	1000	15	0.964	30693	0.000489	0.261077	0.00187301	0.217552	0.138433			630.923	150	N. pachyderma
1108 150 p82	15000	21	48801.5	0.000379	1000	15	0.964	40088.5	0.002519	0.518295	0.00486017	0.286463	0.202304			821.46	150	N. pachyderma
1108 150 p83	15000	21	48801.5	0.000379	1000	15	0.964	31792.1	0.000387	0.17343	0.00223145	0.182714	0.113208			651.457	150	N. pachyderma
1108 150 p84	15000	21	48801.5	0.000379	1000	15	0.964	33159.5	0.000362	0.155934	0.00232149	0.179388	0.115441			679.477	150	N. pachyderma
1108 200 p85	15000	21	49212.5	0.000379	1000	15	0.964	39539.2	0.001872	0.416578	0.00449376	0.266766	0.199299			803.438	200	N. pachyderma
1108 200 p86	15000	21	49212.5	0.000379	1000	15	0.964	40607.5	0.002617	0.586888	0.00445911	0.306868	0.228365			825.146	200	N. pachyderma
1108 200 p87	15000	21	49053.1	0.000379	1000	15	0.964	39797.9	0.001766	0.391306	0.00451309	0.243035	0.174858			811.323	200	N. pachyderma
1108 200 p88	15000	21	49053.1	0.000379	1000	15	0.964	33557.1	0.000949	0.354426	0.00267757	0.251927	0.160558			684.097	200	N. pachyderma
1108 200 p89	15000	21	49196.6	0.000379	1000	15	0.964	40749.1	0.002206	0.42671	0.00516979	0.265407	0.198401			828.291	200	N. pachyderma
1108 200 p90	15000	21	48903.4	0.000381	1000	15	0.964	34832.3	0.00045	0.19927	0.00225824	0.192478	0.117246			712.267	200	N. pachyderma
1108 200 p91	15000	21	48903.4	0.000381	1000	15	0.964	36684.9	0.000411	0.174755	0.00235186	0.184862	0.114124			750.15	200	N. pachyderma
1108 200 p92	15000	21	48945.1	0.00038	1000	15	0.964	40338.6	0.001557	0.335026	0.0046474	0.223628	0.187405			824.16	200	N. pachyderma
1108 200 p93	15000	21	48945.1	0.00038	1000	15	0.964	39491.4	0.001097	0.289605	0.00378792	0.220304	0.167388			806.851	200	N. pachyderma
1108 200 p94	15000	21	48960.2	0.00038	1000	15	0.964	38588.5	0.001847	0.409993	0.00450495	0.277594	0.207995			788.161	200	N. pachyderma
1108 200 p95	15000	21	48960.2	0.00038	1000	15	0.964	39333.9	0.001402	0.336508	0.00416632	0.228331	0.1851			803.385	200	N. pachyderma
1108 200 p96	15000	21	48955.5	0.000381	1000	15	0.964	38220.9	0.001622	0.441056	0.00367754	0.262833	0.172001			780.727	200	N. pachyderma
1108 200 p97	15000	21	48955.5	0.000381	1000	15	0.964	40447.2	0.001656	0.331686	0.00499267	0.237541	0.182867			826.203	200	N. pachyderma
1108 200 p98	15000	21	49344.1	0.000375	1000	15	0.964	32117.7	0.000359	0.15516	0.00231374	0.174995	0.110378			650.892	200	N. pachyderma
1108 300 p99	15000	21	48648	0.000379	1000	15	0.964	39052.3	0.001865	0.468901	0.00397739	0.28143	0.20315			802.752	300	N. pachyderma
1108 300 p100	15000	21	48249.1	0.000382	1000	15	0.964	38689.1	0.002369	0.490666	0.00482813	0.27111	0.21114			801.862	300	N. pachyderma
1108 300 p101	15000	21	48527.4	0.000381	1000	15	0.964	38974.3	0.001227	0.244775	0.00501277	0.206561	0.162417			803.14	300	N. pachyderma
1108 300 p102	15000	21	48527.4	0.000381	1000	15	0.964	33545.1	0.000799	0.274966	0.00290581	0.231669	0.146279			691.261	300	N. pachyderma
1108 300 p103	15000	21	48821.4	0.00038	1000	15	0.964	40693.7	0.001553	0.358494	0.00433201	0.248908	0.180977			833.522	300	N. pachyderma
1108 300 p104	15000	21	48821.4	0.00038	1000	15	0.964	40722	0.001347	0.282295	0.0047716	0.221507	0.164335			834.101	300	N. pachyderma
1108 300 p105	15000	21	49089.5	0.000377	1000	15	0.964	41477.6	0.001483	0.298192	0.00497331	0.229875	0.169092			844.938	300	N. pachyderma
1108 300 p106	15000	21	49089.5	0.000377	1000	15	0.964	33276.1	0.000473	0.198344	0.00238475	0.199224	0.123982			677.866	300	N. pachyderma
1108 300 p107	15000	21	48932.8	0.00038	1000	15	0.964	39551.1	0.00163	0.369538	0.00441091	0.239435	0.189209			808.274	300	N. pachyderma
1108 300 p108	15000	21	48932.8	0.00038	1000	15	0.964	39846.5	0.000867	0.226814	0.00382252	0.182587	0.157203			814.311	300	N. pachyderma
1108 300 p109	15000	21	49117.7	0.000379	1000	15	0.964	40691.7	0.001457	0.295383	0.00493258	0.233181	0.180459			828.453	300	N. pachyderma
1108 300 p110	15000	21	49117.7	0.000379	1000	15	0.964	40856.2	0.001407	0.267095	0.00526779	0.215936	0.159887			831.802	300	N. pachyderma
1108 300 p111	15000	21	51368.6	0.000375	1000	15	0.964	43149.2	0.000989	0.196698	0.00502801	0.188726	0.14357			839.992	300	N. pachyderma
1108 300 p112	15000	21	51368.6	0.000375	1000	15	0.964	41697.5	0.00074	0.196652	0.00376299	0.198717	0.137107			811.731	300	N. pachyderma
1108 100 q65	15000	21	49284.6	0.000379	1000	15	0.964	33418.3	0.000859	0.36708	0.00234009	0.246752	0.17105			678.068	100	T. quinqueloba
1108 100 q66	15000	21	49284.6	0.000379	1000	15	0.964	36241.2	0.000797	0.296172	0.002691	0.21928	0.147388			735.345	100	T. quinqueloba
1108 100 q67	15000	21	49212.7	0.000378	1000	15	0.964	31117.7	0.00066	0.301927	0.00218596	0.218867	0.144843			632.31	100	T. quinqueloba
1108 100 q68	15000	21	49212.7	0.000378	1000	15	0.964	36744.2	0.001099	0.353689	0.00310725	0.239242	0.16945			746.641	100	T. quinqueloba
1108 100 q69	15000	21	49318.4	0.00038	1000	15	0.964	40314.1	0.00149	0.38585	0.0038616	0.238133	0.195731			817.425	100	T. quinqueloba
1108 100 q70	15000	21	49318.4	0.00038	1000	15	0.964	34847.4	0.001047	0.427414	0.00244962	0.256225	0.194252			706.58	100	T. quinqueloba
1108 100 q71	15000	21	49122.3	0.000382	1000	15	0.964	33593	0.000566	0.255895	0.00221184	0.216165	0.143218			683.865	100	T. quinqueloba
1108 100 q72	15000	21	49122.3	0.000382	1000	15	0.964	37922.2	0.001717	0.522912	0.00328354	0.26985	0.185807			771.996	100	T. quinqueloba
1108 100 q73	15000	21	50841.4	0.000381	1000	15	0.964	36333.7	0.000881	0.290876	0.00302878	0.227738	0.15603			714.648	100	T. quinqueloba
1108 100 q74	15000	21	50841.4	0.000381	1000	15	0.964	30435.8	0.000335	0.170849	0.0019608	0.179147	0.114962			598.642	100	T. quinqueloba
1108 100 q75	15000	21	48447.5	0.000381	1000	15	0.964	33030.8	0.000598	0.281915	0.00212121	0.234197	0.14591			681.785	100	T. quinqueloba
1108 100 q76	15000	21	48447.5	0.000381	1000	15	0.964	38976.4	0.000465	0.166954	0.0027852	0.187417	0.119037			804.508	100	T. quinqueloba
1108 100 q77	15000	21	48778.8	0.000382	1000	15	0.964	23632.9	0.000186	0.146235	0.00127193	0.165604	0.108652			484.491	100	T. quinqueloba
1108 150 q78	15000	21	48778.8	0.000382	1000	15	0.964	36585	0.000798	0.308917	0.00258322	0.232032	0.163596			750.018	150	T. quinqueloba
1108 150 q79	15000	21	48944.5	0.000383	1000	15	0.964	40301.5	0.001026	0.290775	0.0035285	0.230214	0.162606			823.412	150	T. quinqueloba
1108 150 q80	15000	21	48944.5	0.000383	1000	15	0.964	38123.3	0.000992	0.328792	0.00301711	0.222918	0.164028			778.909	150	T. quinqueloba
1108 150 q81	15000	21	48530.4	0.000384	1000	15	0.964	39203.9	0.001269	0.339411	0.00373883	0.219536	0.163712			807.821	150	T. quinqueloba
1108 150 q82	15000	21	48530.4	0.000384	1000	15	0.964	33328.6	0.000564	0.259282	0.00217524	0.212717	0.127931			686.757	150	T. quinqueloba
1108 150 q83	15000	21	48297.2	0.000386	1000	15	0.964	35678.2	0.001042	0.343921	0.00302977	0.219115	0.172692			738.722	150	T. quinqueloba
1108 150 q84	15000	21	48297.2	0.000386	1000	15	0.964	38076	0.001422	0.341948	0.00415853	0.240698	0.178704			788.369	150	T. quinqueloba
1108 150 q85	15000	21	48260.6	0.000385	1000	15	0.964	37642.6	0.001417	0.383099	0.00369878	0.240904	0.177281			779.986	150	T. quinqueloba
1108 150 q86	15000	21	48260.6	0.000385	1000	15	0.964	36773.4	0.001254	0.3956	0.00316987	0.239107	0.177377			761.976	150	T. quinqueloba
1108 150 q87	15000	21	48025.6	0.000388	1000	15	0.964	37981.4	0.001002	0.276346	0.00362589	0.221325	0.164435			790.857	150	T. quinqueloba
1108 150 q88	15000	21	48025.6	0.000388	1000	15	0.964	37643.5	0.001178	0.325133	0.00362313	0.231104	0.168851			783.822	150	T. quinqueloba
1108 150 q89	15000	21	48064.5	0.000387	1000	15	0.964	31089.3	0.000727	0.311121	0.00233671	0.220586	0.162013			646.825	150	T. quinqueloba
1108 300 q90	15000	21	48064.5	0.000387	1000	15	0.964	35020.5	0.000617	0.234796	0.00262781	0.21624	0.140847			728.615	300	T. quinqueloba
1108 300 q91	15000	21	50335.4	0.000382	1000	15	0.964	40853	0.00098	0.259496	0.00377655	0.214247	0.144594			811.616	300	T. quinqueloba
1108 300 q92	15000	21	50335.4	0.000382	1000	15	0.964	34720.3	0.000533	0.22239	0.00239669	0.195128	0.136085			689.779	300	T. quinqueloba
1108 200 q93	15000	21	48907	0.000381	1000	15	0.964	36621	0.000479	0.186462	0.00256889	0.190942	0.155823			748.789	200	T. quinqueloba
1108 200 q94	15000	21	48907	0.000381	1000	15	0.964	39803.9	0.000755	0.231194	0.00326566	0.214184	0.146236			813.869	200	T. quinqueloba
1108 200 q95	15000	21	48868.1	0.000381	1000	15	0.964	29402	0.000299	0.15419	0.00193917	0.170752	0.113035			601.66	200	T. quinqueloba
1110 300 q112	15000	21	48833.3	0.000381	1000	15	0.964	39215.8	0.001179	0.389182	0.00302943	0.256434	0.162047			803.054	300	T. quinqueloba
1110 300 q113	15000	21	48833.3	0.000381	1000	15	0.964	35472.3	0.000814	0.335986	0.00242272	0.230059	0.158136			726.396	300	T. quinqueloba
1110 300 q114	15000	21	48532.8	0.000752	1000	19	0.964	38313.1	0.00113	0.343866	0.00328616	0.246847	0.166653			789.427	300	T. quinqueloba
1110 300 q115	15000	21	48532.8	0.000752	1000	19	0.964	39368	0.000953	0.267603	0.00356125	0.22187	0.155087			811.163	300	T. quinqueloba
1110 300 p120	15000	21	48325.1	0.000753	1000	15	0.964	38847.7	0.001083	0.247806	0.00437035	0.20971	0.168233			803.882	300	N. pachyderma
1110 300 p121	15000	21	48325.1	0.000753	1000	15	0.964	35754.5	0.001963	0.559708	0.00350719	0.313314	0.209099			739.874	300	N. pachyderma
1110 100 q117	15000	21	49411.6	0.00025	1000	20	0.943	30346	0.000455	0.269861	0.00168605	0.223769	0.150622			614.147	100	T. quinqueloba
1110 300 q118	15000	22	48106.1	0.000252	1000	20	0.964	38398.3	0.001221	0.400289	0.0030503	0.25401	0.174117			798.2	300	T. quinqueloba
1110 300 q119	15000	22	48106.1	0.000252	1000	20	0.964	31878	0.000686	0.384381	0.00178469	0.219074	0.17494			662.66	300	T. quinqueloba
1110 300 q120	15000	21	50240.1	0.000252	1000	20	0.964	39329.1	0.001243	0.397666	0.00312574	0.256518	0.156424			782.823	300	T. quinqueloba
1110 300 q121	15000	21	50240.1	0.000252	1000	20	0.964	36384.4	0.000569	0.263431	0.00215996	0.203679	0.150764			724.21	300	T. quinqueloba
1110 300 q122	15000	21	49657.4	0.000254	1000	20	0.964	28404	0.000426	0.250293	0.00170201	0.213969	0.144367			571.999	300	T. quinqueloba
1110 300 q123	15000	21	49657.4	0.000254	1000	20	0.964	38059.9	0.000499	0.183391	0.00272096	0.17395	0.129691			766.45	300	T. quinqueloba
1110 50 p 124	15000	21	49571.3	0.000252	1000	20	0.964	40196.3	0.002266	0.584558	0.00387643	0.286229	0.207592			810.878	50	N. pachyderma
1110 50 p 125	15000	21	49571.3	0.000252	1000	20	0.964	35762.8	0.000371	0.151064	0.00245591	0.172499	0.112722			721.442	50	N. pachyderma
1110 50 p 126	15000	21	49923.5	0.000251	1000	20	0.964	41427.5	0.002192	0.51688	0.00424083	0.294818	0.215374			829.82	50	N. pachyderma
1110 50 p 127	15000	21	49923.5	0.000251	1000	20	0.964	37665.1	0.001286	0.421778	0.003049	0.244906	0.187148			754.456	50	N. pachyderma
1110 300 p128	15000	21	48369.5	0.000252	1000	20	0.964	41384.5	0.001606	0.394161	0.00407448	0.254413	0.187019			855.591	300	N. pachyderma
1110 300p 129	15000	21	48369.5	0.000252	1000	20	0.964	39524	0.001369	0.383619	0.00356864	0.239053	0.189983			817.126	300	N. pachyderma
1110 300p 130	15000	21	48657.7	0.000253	1000	20	0.964	41385.5	0.001649	0.363234	0.00453977	0.23685	0.179833			850.544	300	N. pachyderma
1110 300p 131	15000	21	48657.7	0.000253	1000	20	0.964	41633.6	0.001036	0.23294	0.0044475	0.208658	0.149397			855.643	300	N. pachyderma
1110 150 p132	15000	21	49339.1	0.000252	1000	20	0.964	42891.1	0.001681	0.33653	0.0049951	0.263004	0.186715			869.313	150	N. pachyderma
1110 150 p133	15000	21	49339.1	0.000252	1000	20	0.964	42333.2	0.001387	0.303013	0.00457736	0.252867	0.19363			858.005	150	N. pachyderma
1110 150 p134	15000	21	48981.8	0.000256	1000	20	0.964	39324.6	0.001875	0.495304	0.00378555	0.275479	0.201331			802.841	150	N. pachyderma
1110 150 p135	15000	21	48981.8	0.000256	1000	20	0.964	41145	0.002121	0.471525	0.00449817	0.279589	0.21173			840.006	150	N. pachyderma
1110 50 q137	15000	21	50072.9	0.000252	1000	20	0.964	40430.2	0.001446	0.403786	0.0035811	0.250551	0.181936			807.427	50	T. quinqueloba
1110 50 q138	15000	21	50072.9	0.000252	1000	20	0.964	28679.5	0.000479	0.270305	0.00177207	0.220556	0.129117			572.755	50	T. quinqueloba
1110 200 q143	15000	21	48638.7	0.000259	1000	20	0.964	39636	0.001424	0.334904	0.00425196	0.169894	0.247625			814.907	200	T. quinqueloba
1110 200 q144	15000	21	48638.7	0.000259	1000	20	0.964	40584.8	0.001022	0.278053	0.00367556	0.0161871	0.225684			834.414	200	T. quinqueloba
1110 200 q147	15000	21	48124.8	0.00026	1000	20	0.964	38889.2	0.001659	0.369209	0.00449339	0.262766	0.173517			808.091	200	T. quinqueloba
1110 200 q148	15000	21	48124.8	0.00026	1000	20	0.964	39639.6	0.001356	0.350284	0.00387114	0.245854	0.193416			823.683	200	T. quinqueloba
1110 300 q149	15000	21	49890.2	0.000254	1000	20	0.964	39302.2	0.001082	0.30959	0.00349494	0.229316	0.159465			787.774	300	T. quinqueloba
1110 300 q150	15000	21	49890.2	0.000254	1000	20	0.964	41049.6	0.001048	0.287247	0.00364843	0.228951	0.168814			822.799	300	T. quinqueloba
1110 100 q157	15000	21.5	49219.6	0.000252	1000	20	0.964	39333.6	0.001311	0.428795	0.00305741	0.268205	0.164415			799.145	100	T. quinqueloba
1110 100 q158	15000	21.5	49219.6	0.000252	1000	20	0.964	26591.3	0.000459	0.29544	0.00155361	0.231098	0.147253			540.258	100	T. quinqueloba
